# Supplementary material for: Intestinal epithelial N-acylphosphatidylethanolamine phospholipase D links dietary fat to metabolic adaptations in obesity and steatosis
Source: Nat Commun. 2019 Jan 28;10:457. doi: 10.1038/s41467-018-08051-7 (PMC6349942; doi:10.1038/s41467-018-08051-7)
Supplement: Supplementary file 3 — Supplementary Data1 [file 41467_2018_8051_MOESM3_ESM.xlsx]

## Sheet: Supplementary data 1
Supplemnetary data 1: Relative abundance of the bacterial genera found in the different groups (% of 16S rRNA sequences), Related to Figure 5
		WT ND		Napepld∆IEC ND						WT ND		WT HFD						WT HFD		Napepld∆IEC HFD
		Mean	SEM	Mean	SEM	Changes (%)	p-value			Mean	SEM	Mean	SEM	Changes (%)	p-value			Mean	SEM	Mean	SEM	Changes (%)	p-value
	Adlercreutzia	0.021	0.008	0.01	0.005	-50.21	0.2676		Adlercreutzia	0.021	0.008	0.004	0.002	-81.59	0.0429		Adlercreutzia	0.004	0.002	0.006	0.004	52.36	0.633
	Allobaculum	2.523	0.773	2.732	0.615	8.28	0.8333		Allobaculum	2.523	0.773	0.085	0.044	-96.65	0,0040*		Allobaculum	0.085	0.044	0.046	0.022	-45.23	0.448
	Anaerofustis	0.001	0.001	0	0	WT ND	0.3051		Anaerofustis	0.001	0.001	0	0	WT ND	0.3051		Anaeroplasma	0	0	0.039	0.039	Napepld∆IEC HFD	0.331
	Anaeroplasma	1.299	0.558	0.669	0.243	-48.47	0.2981		Anaeroplasma	1.299	0.558	0	0	WT ND	0.0247		Anaerotruncus	0.004	0.002	0.009	0.003	154.38	0.157
	Anaerotruncus	0.006	0.003	0.012	0.005	98.77	0.3382		Anaerotruncus	0.006	0.003	0.004	0.002	-38.27	0.5713		Bacteroides	1.92	0.172	1.857	0.285	-3.27	0.853
	Bacteroides	0.922	0.128	1.178	0.157	27.72	0.2309		Bacteroides	0.922	0.128	1.92	0.172	108.09	0,0003*		Bilophila	7.906	0.306	8.096	0.498	2.4	0.749
	Bilophila	4.923	0.286	5.329	0.56	8.24	0.5408		Bilophila	4.923	0.286	7.906	0.306	60.58	0,000002*		Coprococcus	0.172	0.022	0.219	0.029	27.26	0.213
	Clostridium	0	0	0.001	0.001	Napepld∆IEC ND	0.3574		Coprococcus	0.237	0.045	0.172	0.022	-27.37	0.1971		Dehalobacterium	0.25	0.033	0.24	0.028	-4	0.819
	Coprococcus	0.237	0.045	0.342	0.067	44.32	0.2187		Dehalobacterium	0.299	0.028	0.25	0.033	-16.15	0.2832		Desulfovibrio	0	0	0.002	0.001	Napepld∆IEC HFD	0.152
	Dehalobacterium	0.299	0.028	0.303	0.029	1.52	0.9115		Dorea	0.006	0.003	0.02	0.009	259.44	0.1678		Dorea	0.02	0.009	0.038	0.01	88.57	0.196
	Delftia	0	0	0.005	0.005	Napepld∆IEC ND	0.3574		Klebsiella	0.002	0.002	0	0	WT ND	0.3051		Lactobacillus	0.053	0.021	0.061	0.027	16.48	0.804
	Dorea	0.006	0.003	0.011	0.003	90.99	0.22		Lactobacillus	0.088	0.029	0.053	0.021	-40.27	0.3247		Lactococcus	0.004	0.003	0	0	WT HFD	0.231
	Klebsiella	0.002	0.002	0	0	WT ND	0.3051		Lactococcus	0.004	0.003	0.004	0.003	5.46	0.9632		Mesorhizobium	0.001	0.001	0	0	WT HFD	0.331
	Lactobacillus	0.088	0.029	0.101	0.039	14.13	0.8018		Mesorhizobium	0	0	0.001	0.001	WT HFD	0.3574		Microbacterium	0.002	0.002	0	0	WT HFD	0.331
	Lactococcus	0.004	0.003	0.006	0.003	51.47	0.6547		Microbacterium	0	0	0.002	0.002	WT HFD	0.3574		Mucispirillum	1.735	0.266	2.482	0.471	43.04	0.185
	Mucispirillum	4.528	1.056	4.205	0.791	-7.14	0.8068		Mucispirillum	4.528	1.056	1.735	0.266	-61.68	0.0154		Ochrobactrum	0.001	0.001	0	0	WT HFD	0.331
	Odoribacter	3.87	0.234	3.604	0.297	-6.87	0.4976		Ochrobactrum	0	0	0.001	0.001	WT HFD	0.3574		Odoribacter	2.649	0.223	2.211	0.225	-16.56	0.183
	Oscillospira	10.767	0.846	9.329	0.705	-13.36	0.2058		Odoribacter	3.87	0.234	2.649	0.223	-31.55	0,0015*		Oscillospira	14.361	0.545	12.972	0.777	-9.67	0.161
	Parabacteroides	0.192	0.05	0.339	0.073	76.83	0.121		Oscillospira	10.767	0.846	14.361	0.545	33.37	0,0020*		Parabacteroides	0.287	0.063	0.22	0.039	-23.25	0.38
	Prevotella	0.007	0.005	0.039	0.028	446.02	0.2954		Parabacteroides	0.192	0.05	0.287	0.063	49.72	0.2581		Prevotella	0.026	0.014	0.006	0.004	-78.04	0.179
	Pseudomonas	0.003	0.002	0	0	WT ND	0.0668		Prevotella	0.007	0.005	0.026	0.014	259.73	0.2403		Pseudomonas	0.001	0.001	0.008	0.004	543.88	0.125
	Ruminococcus	1.513	0.143	1.397	0.151	-7.63	0.5883		Pseudomonas	0.003	0.002	0.001	0.001	-65.91	0.3064		Ruminococcus	2.433	0.097	2.337	0.158	-3.92	0.612
	Streptococcus	0.001	0.001	0	0	WT ND	0.3051		Ruminococcus	1.513	0.143	2.433	0.097	60.79	0,00004*		Streptococcus	0.003	0.003	0	0	WT HFD	0.331
	Sutterella	0.439	0.127	1.064	0.562	142.65	0.3168		Streptococcus	0.001	0.001	0.003	0.003	290.76	0.5019		Sutterella	0.001	0.001	0	0	WT HFD	0.331
	Turicibacter	0.023	0.016	0.029	0.027	28.89	0.842		Sutterella	0.439	0.127	0.001	0.001	-99.78	0,0020*		u Bacteroidales	0	0	0.001	0.001	Napepld∆IEC HFD	0.331
	u Bacteroidales	0.001	0.001	0	0	WT ND	0.3051		Turicibacter	0.023	0.016	0	0	WT ND	0.1514		u Bacteroidales	5.579	0.372	4.537	0.485	-18.68	0.106
	u Bacteroidales	7.274	0.676	8.616	1.361	18.46	0.4057		u Bacteroidales	0.001	0.001	0	0	WT ND	0.3051		u Caulobacteraceae	0	0	0.001	0.001	Napepld∆IEC HFD	0.331
	u Caulobacteraceae	0.001	0.001	0	0	WT ND	0.3051		u Bacteroidales	7.274	0.676	5.579	0.372	-23.3	0.0374		u Christensenellaceae	0.021	0.006	0.028	0.009	34.56	0.514
	u Christensenellaceae	0.09	0.021	0.05	0.011	-44.87	0.0915		u Caulobacteraceae	0.001	0.001	0	0	WT ND	0.3051		u Clostridiaceae	0.01	0.004	0.023	0.02	143.68	0.512
	u Clostridiaceae	0.002	0.002	0.016	0.011	825.62	0.2709		u Christensenellaceae	0.09	0.021	0.021	0.006	-77.1	0,0038*		u Clostridiales	0.01	0.003	0.01	0.003	-4.87	0.91
	u Clostridiaceae	0.014	0.009	0.024	0.014	70.66	0.5713		u Clostridiaceae	0.002	0.002	0	0	WT ND	0.3051		u Clostridiales	28.636	1.095	33.432	2.107	16.75	0.059
	u Clostridiales	0.008	0.003	0.01	0.004	19.13	0.764		u Clostridiaceae	0.014	0.009	0.01	0.004	-32.19	0.6305		u Comamonadaceae	0.001	0.001	0	0	WT HFD	0.331
	u Clostridiales	31.649	1.204	27.144	1.512	-14.23	0.0347		u Clostridiales	0.008	0.003	0.01	0.003	19.31	0.6975		u Coriobacteriaceae	0.001	0.001	0	0	WT HFD	0.331
	u Coriobacteriaceae	0.017	0.013	0.022	0.011	25.51	0.8008		u Clostridiales	31.649	1.204	28.636	1.095	-9.52	0.0809		u Desulfovibrionaceae	0.003	0.002	0.001	0.001	-66.7	0.39
	u Desulfovibrionaceae	0.003	0.002	0	0	WT ND	0.1658		u Comamonadaceae	0	0	0.001	0.001	WT HFD	0.3574		u Desulfovibrionaceae	0.001	0.001	0.001	0.001	-13.05	0.923
	u Desulfovibrionaceae	0	0	0.004	0.003	Napepld∆IEC ND	0.1945		u Coriobacteriaceae	0.017	0.013	0.001	0.001	-95.71	0.2014		u Enterobacteriaceae	0.003	0.002	0.007	0.005	102.23	0.506
	u Enterobacteriaceae	0	0	0.003	0.003	Napepld∆IEC ND	0.3574		u Desulfovibrionaceae	0.003	0.002	0.003	0.002	-2.38	0.981		u Erysipelotrichaceae	0.007	0.003	0.009	0.005	20.81	0.798
	u Erysipelotrichaceae	0.005	0.003	0.024	0.007	336.91	0.0306		u Desulfovibrionaceae	0	0	0.001	0.001	WT HFD	0.3574		u F16	0	0	0.011	0.006	Napepld∆IEC HFD	0.103
	u F16	0.048	0.022	0.005	0.003	-89.2	0.0539		u Enterobacteriaceae	0	0	0.003	0.002	WT HFD	0.0961		u Lachnospiraceae	0.15	0.016	0.178	0.022	18.68	0.316
	u Lachnospiraceae	0.153	0.02	0.161	0.025	4.9	0.8165		u Erysipelotrichaceae	0.005	0.003	0.007	0.003	31.96	0.6859		u Lachnospiraceae	0.047	0.009	0.051	0.008	10.36	0.703
	u Lachnospiraceae	0.027	0.006	0.032	0.01	17.64	0.6965		u F16	0.048	0.022	0	0	WT ND	0.0309		u Lachnospiraceae	2.077	0.161	2.182	0.228	5.04	0.712
	u Lachnospiraceae	2.1	0.281	1.92	0.257	-8.55	0.6425		u Lachnospiraceae	0.153	0.02	0.15	0.016	-1.87	0.9117		u Mogibacteriaceae	0.082	0.018	0.045	0.009	-44.83	0.088
	u Lactobacillales	0	0	0.001	0.001	Napepld∆IEC ND	0.3574		u Lachnospiraceae	0.027	0.006	0.047	0.009	71.08	0.0957		u Peptococcaceae	0.582	0.066	0.53	0.063	-8.87	0.579
	u Mogibacteriaceae	0.107	0.02	0.073	0.016	-31.52	0.1975		u Lachnospiraceae	2.1	0.281	2.077	0.161	-1.08	0.9435		u RF32	0.13	0.05	0.06	0.032	-53.92	0.257
	u Peptococcaceae	0.196	0.039	0.201	0.032	2.83	0.9137		u Mogibacteriaceae	0.107	0.02	0.082	0.018	-23.42	0.3635		u RF39	0.103	0.029	0.044	0.009	-57.28	0.068
	u RF32	0.533	0.101	1.183	0.38	121.98	0.134		u Peptococcaceae	0.196	0.039	0.582	0.066	197.25	0,0001*		u Rikenellaceae	0.004	0.002	0.006	0.004	67.46	0.577
	u RF39	0.179	0.031	0.462	0.22	158.8	0.2433		u RF32	0.533	0.101	0.13	0.05	-75.64	0,0018*		u Rikenellaceae	15.609	0.933	14.138	1.151	-9.42	0.334
	u Rhodobacteraceae	0	0	0.001	0.001	Napepld∆IEC ND	0.3574		u RF39	0.179	0.031	0.103	0.029	-42.46	0.0886		u Ruminococcaceae	1.504	0.106	1.47	0.104	-2.24	0.823
	u Rikenellaceae	0.002	0.002	0.007	0.003	276.29	0.1956		u Rikenellaceae	0.002	0.002	0.004	0.002	112.77	0.4621		u Ruminococcaceae	8.203	0.7	7.887	0.461	-3.85	0.711
	u Rikenellaceae	11.021	1.064	12.313	0.896	11.73	0.3626		u Rikenellaceae	11.021	1.064	15.609	0.933	41.64	0.0047		u S24	4.468	0.326	3.667	0.327	-17.92	0.1
	u Ruminococcaceae	1.007	0.169	1.192	0.155	18.32	0.4311		u Ruminococcaceae	1.007	0.169	1.504	0.106	49.26	0.021		u YS2	0.051	0.02	0.029	0.018	-42.87	0.428
	u Ruminococcaceae	6.004	0.3	5.28	0.365	-12.05	0.1493		u Ruminococcaceae	6.004	0.3	8.203	0.7	36.63	0.013		Unassigned	0.802	0.095	0.802	0.078	0.02	0.999
	u S24	6.62	1.025	9.463	0.873	42.93	0.0487		u S24	6.62	1.025	4.468	0.326	-32.52	0.0517
	u YS2	0.107	0.03	0.101	0.045	-5.48	0.9162		u YS2	0.107	0.03	0.051	0.02	-52.02	0.1302
	Unassigned	1.158	0.132	0.986	0.087	-14.83	0.2852		Unassigned	1.158	0.132	0.802	0.095	-30.76	0.0401
	All genera detected by pyrosequencing are presented in the tables. Indication WT ND, Napepld∆IEC ND, WT HFD or Napepld∆IEC HFD in the column ‘changes (%)’ corresponds to the group of mice for which the given phylotype was found exclusively. P-values are based on Student t-test. u=unclassified. Significant P-values (≤0.05 are indicated in red).
	*: significant p-values after FDR correction.
